# Supplementary material for: Broad-spectrum inhibition of SARS-CoV-2 variants by dibutyl phthalate through allosteric disruption of Spike-ACE2 interface
Source: Front Microbiol. 2026 Jan 27;16:1610775. doi: 10.3389/fmicb.2025.1610775 (PMC12889129; doi:10.3389/fmicb.2025.1610775)
Supplement: Supplementary file 2 [file Table_1.xlsx]

## Sheet: Table S1
Supplementary Table 1: The information of compounds
Name	Pubchem CID	Formula	Molecular Weight (Da)
Phenols
Eugenol	3314	C10H12O2	164.2
Thymol	6989	C10H14O	150.22
Carvacrol	10364	C10H14O	150.22
Ethers
Cineole	2758	C10H18O	154.25
Elemicin	10248	C12H16O3	208.25
Diallyl trisulfide	16315	C6H10S3	178.3
Diallyl Disulfide	16590	C6H10S2	146.3
Asarone	636822	C12H16O3	208.25
caryophyllene oxide	1742210	C15H24O	220.35
Aldehyde
Cinnamaldehyde	637511	C9H8O	132.16
Geranial	638011	C10H16O	152.23
neral	643779	C10H16O	152.23
2'-Methoxycinnamaldehyde	641298	C10H10O2	162.18
trans,trans-2,4-Decadien-1-al	5283349	C10H16O	152.23
Alcohols
Camphor	2537	C10H16O	152.23
linalool	6549	C10H18O	154.25
4-Terpineol	11230	C10H18O	154.25
borneol	64685	C10H18O	154.25
cedrol	65575	C15H26O	222.37
Bisabolol	1549992	C15H26O	222.37
nerolidol	5284507	C15H26O	222.37
patchouli alcohol	10955174	C15H26O	222.37
Ketones
2-Undecanone	8163	C11H22O	170.29
Menthone	26447	C10H18O	154.25
Verbenone	29025	C10H14O	150.22
beta-thujone	91456	C10H16O	152.23
alpha-Thujone	261491	C10H16O	152.23
Pulegone	442495	C10H16O	152.23
2(3H)-Furanone, 5-pentyl-	10725569	C9H14O2	154.21
Pogostone	54695756	C12H16O4	224.25
Terpenes
camphene	6616	C10H16	136.23
alpha-pinene	6654	C10H16	136.23
alpha-Phellandrene	7460	C10H16	136.23
gamma-terpinene	7461	C10H16	136.23
alpha-terpinene	7462	C10H16	136.23
p-Cymene	7463	C10H14	134.22
beta-pinene	14896	C10H16	136.23
beta-Ocimene	18756	C10H16	136.23
sabinene	18818	C10H16	136.23
beta-myrcene	31253	C10H16	136.23
Bergamotene	521569	C15H24	204.35
beta-Caryophyllene	5281515	C15H24	204.35
alpha-Caryophyllene	5281520	C15H24	204.35
Esters
Dibutyl phthalate	3026	C16H22O4	278.34
Linalyl acetate	8294	C12H20O2	196.29
bornyl acetate	93009	C12H20O2	196.29
Geranyl acetate	1549026	C12H20O2	196.29

## Sheet: Table S2
Supplementary Table 2: Binding affinity for virtual screening
Ligand (Affinity(kcal/mol))	Spike-RBD-3down	Spike-RBD-2up	RBD-ACE2	Spike-RBD-1up
Diallyl trisulfide	-4.1	-4.2	-4.4	-4.6
Diallyl Disulfide	-4.8	-4	-4.3	-4.4
2-Undecanone	-5.6	-5.4	-6.1	-6.2
2(3H)-Furanone, 5-pentyl-	-5.9	-5.8	-6.2	-6.1
trans,trans-2,4-Decadien-1-al	-6.2	-5.7	-6.1	-6.2
linalool	-6	-5.6	-6.2	-6.5
Elemicin	-5.8	-5.9	-6.2	-6.5
neral	-5.7	-6.1	-6.1	-6.6
beta-Ocimene	-5.8	-6.1	-6.7	-6.7
Asarone	-5.9	-5.9	-6.4	-6.9
sabinene	-6	-6	-6.5	-7
Linalyl acetate	-5.8	-6.4	-6.4	-6.8
Camphor	-5.8	-6.1	-5.4	-7.4
borneol	-6	-6	-5.5	-7.3
Cineole	-5.8	-6	-5.6	-7.6
Menthone	-5.9	-6.3	-6.3	-7.3
camphene	-6	-6.3	-6.2	-7.6
beta-pinene	-6	-6.4	-6.1	-7.7
alpha-pinene	-6.2	-6.3	-6	-7.6
bornyl acetate	-6.3	-6.4	-5.9	-7.6
Verbenone	-6.2	-6.6	-6	-7.6
Geranial	-6.4	-5.9	-6.3	-6.4
beta-myrcene	-6.5	-5.8	-6.1	-6.7
Cinnamaldehyde	-6.9	-6	-6.2	-6.5
2'-Methoxycinnamaldehyde	-6.8	-6.1	-6.3	-6.8
Eugenol	-6.8	-6.3	-6.4	-6.6
beta-thujone	-5.9	-6.4	-6.9	-7.1
Thymol	-6.2	-6.2	-6.8	-7.2
Geranyl acetate	-6.3	-6.1	-7	-7.1
alpha-Thujone	-6.3	-6.4	-6.3	-7.1
Pulegone	-6.5	-6.4	-6.5	-7.2
gamma-terpinene	-6.2	-6.2	-6.6	-7.3
p-Cymene	-6.2	-6.2	-6.6	-7.3
4-Terpineol	-6.2	-6.3	-6.6	-7.4
alpha-terpinene	-6.3	-6.2	-6.6	-7.4
alpha-Phellandrene	-6.3	-6.1	-6.7	-7.4
Carvacrol	-6.6	-6.6	-6.8	-7
Pogostone	-6.7	-6.7	-7.4	-7.1
Dibutyl phthalate	-6.8	-6.7	-7.6	-7.1
nerolidol	-6.7	-6.7	-7.7	-7.7
Bisabolol	-7.2	-7.3	-8.3	-8
Bergamotene	-6.7	-7.3	-8.2	-8.8
caryophyllene oxide	-7.1	-8.1	-6.3	-7.3
alpha-Caryophyllene	-7	-8	-6.3	-7.5
beta-Caryophyllene	-7	-8	-6.3	-7.6
patchouli alcohol	-7.5	-8	-6.2	-9.3
cedrol	-7.2	-8	-7.1	-9.3

## Sheet: Table S3
Supplementary Table 3: The position and size of the grid box for molecular docking
	PDB ID	Affinity (kcal/mol)	Pocket_X	Pocket_Y	Pocket_Z	Max_Radius
WT-RBD	8DV1	-5.1	254.08	253.44	292.83	10.48
Delta-RBD	8HRl	-4.8	135.19	132.62	167.19	6.46
Omicron-RBD	7WBP	-4.5	-34.49	23.1	5.35	6.59
